# Supplementary material for: Study of Aroma Characteristics and Establishment of Flavor Molecular Labels in Fermented Milks from Different Fermentation Strains
Source: Foods. 2025 Jun 25;14(13):2237. doi: 10.3390/foods14132237 (PMC12248424; doi:10.3390/foods14132237)
Supplement: Supplementary file 1 [file foods-14-02237-s001.zip]

Archive with 1 entries (1 files):
- foods-3696855-supplementary.pdf
